# Supplementary material for: Hybridization Drives Trait Integration in Telomere‐To‐Telomere Apocynum Genomes
Source: Plant Biotechnol J. 2025 Aug 6;23(11):5129–45. doi: 10.1111/pbi.70288 (PMC12576458; doi:10.1111/pbi.70288)
Supplement: Supplementary file 2 — Table S1: pbi70288‐sup‐0002‐Tables.xlsx. [file PBI-23-5129-s001.xlsx]

## Sheet:  Supplemental Table Index
Table	Table content
S1	Clean data of HiFi and ONT in genome assembly
S2	Clean data of Hi-C
S3	Clean data of K-mer analysis
S4	Results of 17-mer statistics
S5	The combined assembly of PacBio,ONT and Hi-C sequencing
S6	Statistics of eleven chromosomes of three Apocynum species
S7	BUSCO analysis of three Apocynum genome assembly
S8	The centromere profiles identified in the three species, with monomers individually numbered in each species
S9	Statistics of the centromere composition in AHG
S10	The statistics of different groups of transposable elements in genome of three Apocynum species
S11	Summary statistics of protein-coding genes in three Apocynum species
S12	BUSCO analysis of predicted protein coding genes in three Apocynum species
S13	Coverage of gene function annotations from different sources in three Apocynum species
S14	Summary of orthologous gene clusters analyzed in thirteen species
S15	Comparison of gene expansions in flavonoid and phenylpropanoid synthesis related gene families among 13 angiosperm species
S16	The geographical distribution of 26 individuals of three species
S17	The genome-resequencing mapping rate statistics of 26 individuals of three species
S18	The genome-resequencing mapping rate statistics of 26 individuals of three species
S19	Summary of features of the chloroplast genomes of 24 Apocynum accessions
S20	Summary of the SNPs and INDELs located in the chloroplast genome completely distinguish between CladeI （AVX） and Clade II （APZ/AHG）in Apocynum accessions
S21	The SNPs and INDELs located in the chloroplast coding gene region can completely distinguish between CladeI （AVX） and Clade II （APZ/AHG）in Apocynum accessions
S22	The genome-resequencing and transcriptome mapping rate statistics of 104 individuals of three species
S23	Counts of the variant types in Apocynum accessions
S24	The genotypes in the inversion region (Chr3: 7221526-10948154) in APZ group
S25	The genotypes in the inversion region (Chr3: 14518205-19861359) in APZ group
S26	The genotypes in the inversion region (Chr8:2909549-7992500) in APZ group
S27	PSGs identified between AHG / AVX and APZ
S28	The nonsynonymous mutations located in the exon region of LHY in Apocynum accessions
S29	The nonsynonymous mutations located in the exon region of AvCHS5 in Apocynum accessions
S30	The overlap was observed between Fst and XP-CLR candidate regions
S31	The nonsynonymous mutations located in the exon region of AvFLS in Apocynum accessions

## Sheet: Table S1
Supplementary Table 1. Clean data of HiFi and ONT in genome assembly.
Sample	Platform	Bases(bp)	Reads Number	Reads_Length	Max Reads_Length(bp)	N50 Length(bp)
				(bp)
APZ	HiFi	44111750999	2231432	19768.4	58617	20191
AVX	HiFi	88154200287	5468967	16118	46115	15999
AHG	HiFi	61918928986	3717874	19768.4	60805	16820
AHG	ONT	49813275693	1792254	27793.7	606976	50497

## Sheet: Table S2
Supplementary Table 2. Clean data of Hi-C.
Sample	Reads	Base	Q20	Q30	CG
APZ	414660302	61153140895	96.46	90.55	36.68
AVX	370986726	55627611699	97.33	92.01	37.62
AHG	1218921822	182403303886	98.52	95.2	35.58

## Sheet: Table S3
Supplementary Table 3. Clean data of K-mer analysis .
Sample	Clean_reads	Read_length
APZ	133389715	150;150
AVX	430150920	150;150
AHG	372024037	150;150

## Sheet: Table S4
Supplementary Table 4. Results of 17-mer statistics.
Sample	kmer	kmer_num	kmer_depth	genome_size	base_num	read_num	base_depth(X)	average_read_len	unique_kmer_number
APZ	17	17544643822	68	258009468	19849712720	132697712	75.8245	149.586	344029480
AVX	17	22251663110	82	271361745	25401327095	169902160	90.9277	149.506	528676318
AHG	17	33595901622	148.345	223946364	37644929290	250969214	168.098	149.998	470212125

## Sheet: Table S5
Supplementary Table 5. The combined assembly of PacBio,ONT and Hi-C sequencing.
Sample	Type	Scaffold		Contig
		Size(bp)	Number	Size(bp)	Number
AVX	N50	20588942	5	20588942	5
	N60	19753111	7	19753111	7
	N70	19163064	8	19163064	8
	N80	18910686	9	18910686	9
	N90	17996121	10	17996121	10
	Longest	24976365	1	24976365	1
	Total	228791053	11	228791053	11
	Length>=1kb	228791053	11	228791053	11
	Length>=2kb	228791053	11	228791053	11
	Length>=5kb	228791053	11	228791053	11
APZ	N50	20960250	6	20960250	6
	N60	20168356	7	20168356	7
	N70	19776114	8	19776114	8
	N80	18521880	9	18521880	9
	N90	17675615	10	17675615	10
	Longest	23898319	1	23898319	1
	Total	227903431	11	227903431	11
	Length>=1kb	227903431	11	227903431	11
	Length>=2kb	227903431	11	227903431	11
	Length>=5kb	227903431	11	227903431	11
AHG	N50	21005540	5	21005540	5
	N60	19039682	7	19039682	7
	N70	18521660	8	18521660	8
	N80	18374596	9	18374596	9
	N90	17331911	10	17331911	10
	Longest	23818569	1	23818569	1
	Total	222392951	11	222392951	11
	Length>=1kb	222392951	11	222392951	11
	Length>=2kb	222392951	11	222392951	11
	Length>=5kb	222392951	11	222392951	11

## Sheet: Table S6
Supplementary Table 6. Statistics of eleven chromosomes of three Apocynum species.
	AHG	APZ	AVX
#GroupID	Length (bp)	Length (bp)	Length (bp)
Chr01	23818569	23898319	24976365
Chr02	22963381	21590271	24664141
Chr03	22728027	23075590	22700971
Chr04	21859339	21809744	22043824
Chr05	21005540	20814328	20588942
Chr06	19570874	21331773	20276693
Chr07	19039682	20168356	19753111
Chr08	18521660	19085914	19163064
Chr09	18374596	17570101	17600883
Chr10	17331911	17675615	17996121
Chr11	17179372	19776114	18910686
Total	222392951	226796125	228674801

## Sheet: Table S7
Supplementary Table 7. BUSCO analysis of three Apocynum genome assembly.
Type	AHG		AVX		APZ
	Number	Ratio (%)	Number	Ratio (%)	Number	Ratio (%)
Complete BUSCOs (C)	1586	98.2652	1585	98.2032	1588	98.3891
Complete and single-copy BUSCOs (S)	1574	97.5217	1570	97.2739	1572	97.3978
Complete and duplicated BUSCOs (D)	12	0.743494	15	0.929368	16	0.991326
Fragmented BUSCOs (F)	11	0.681537	11	0.681537	10	0.619579
Missing BUSCOs (M)	17	1.05328	18	1.11524	16	0.991326
Total BUSCO groups searched	1614	/	1614	/	1614	/

## Sheet: Table S8
Supplementary Table 8. The centromere profiles identified in the three species, with monomers individually numbered in each species
Species	Chromosome	Monomer	Start	End	Length
AHG	Chr2	prefix#circ3-747	8796725	9184592	387868
	Chr3	prefix#circ19-884	11861644	12018109	156466
	Chr5	prefix#circ8-788	4178124	4791397	613274
	Chr6	prefix#circ9-528	5305490	5480195	174706
	Chr7	prefix#circ18-471	8249564	8350750	101187
	Chr8	prefix#circ18-471	9734661	9904992	170332
	Chr9	prefix#circ18-471	9259124	9335569	76446
	Chr11	prefix#circ16-110	11157063	11336078	179016
AVX	Chr2	prefix#circ1-479	9445968	14202733	4756766
	Chr5	prefix#circ9-830	1029422	1379624	350203
	Chr6	prefix#circ3-495	5261310	5938251	676942
	Chr8	prefix#circ12-455	10377625	10519481	141857
	Chr11	prefix#circ13-298	12218120	12397289	179161
APZ	Chr2	prefix#circ3-480	8959633	11381358	2421726
	Chr3	prefix#circ8-886	11824232	12392316	568085
	Chr5	prefix#circ13-830	1258839	1474141	215303
	Chr6	prefix#circ1-496	5303133	7128058	1824926

## Sheet: Table S9
Supplementary Table 9.Statistics of the centromere composition in AHG
Class		Count	bpMasked	%masked
LTR	Copia	55	45369	2.44
	Gypsy	1787	737475	39.66
	unknown	13	8793	0.47
TIR	CACTA	44	8122	0.44
	Mutator	10	2219	0.12
	PIF_Harbinger	5	4727	0.25
	Tc1_Mariner	5	1003	0.05
	hAT	11	6399	0.34
nonLTR	L1_LINE	5	4295	0.23
nonTIR	helitron	6	1501	0.08
repeat_region		1303	824872	44.36
Total		3244	1644775	88.46

[truncated: 22 more sheets: Table S10, Table S11, Table S12, Table S13, Table S14, Table S15, Table S16, Table S17, Table S18, Table S19, Table S20, Table S21, Table S22, Table S23, Table S24, Table S25, Table S26, Table S27, Table S28, Table S29 …]
